# Supplementary material for: The Association Between Prevotella copri and Advanced Fibrosis in the Progression of Metabolic Dysfunction-Associated Steatotic Liver Disease
Source: Nutrients. 2025 Jun 27;17(13):2145. doi: 10.3390/nu17132145 (PMC12251637; doi:10.3390/nu17132145)
Supplement: Supplementary file 1 [file nutrients-17-02145-s001.zip]

Archive with 1 entries (1 files):
- nutrients-3720968-supplementary.pdf
